# Supplementary material for: Direction control of quasi-stokeslet induced by thermoplasmonic heating of a water vapor microbubble
Source: Sci Rep. 2019 Mar 18;9:4770. doi: 10.1038/s41598-019-41255-5 (PMC6423281; doi:10.1038/s41598-019-41255-5)
Supplement: Supplementary file 1 — Supplementary Information [file 41598_2019_41255_MOESM1_ESM.txt]

\relax 
\providecommand\hyper@newdestlabel[2]{}
\providecommand\HyperFirstAtBeginDocument{\AtBeginDocument}
\HyperFirstAtBeginDocument{\ifx\hyper@anchor\@undefined
\global\let\oldcontentsline\contentsline
\gdef\contentsline#1#2#3#4{\oldcontentsline{#1}{#2}{#3}}
\global\let\oldnewlabel\newlabel
\gdef\newlabel#1#2{\newlabelxx{#1}#2}
\gdef\newlabelxx#1#2#3#4#5#6{\oldnewlabel{#1}{{#2}{#3}}}
\AtEndDocument{\ifx\hyper@anchor\@undefined
\let\contentsline\oldcontentsline
\let\newlabel\oldnewlabel
\fi}
\fi}
\global\let\hyper@last\relax 
\gdef\HyperFirstAtBeginDocument#1{#1}
\providecommand*\HyPL@Entry[1]{}
\bibstyle{naturemag-doi}
\citation{Figeys2000,Stone2004}
\citation{Albert1998,Auroux2002}
\citation{Missaggia1989,Singhal2004}
\citation{Shoji1994,Laser2004,Iverson2008}
\citation{Mala1999}
\citation{Geng2001,Tsai2002,Dijkink2008}
\citation{Hershey1939,Scriven1960}
\citation{Takahashi1999,Berry2000,Wang2003,Taylor2004,Bezuglyi2007,Qu2009,Ortega2018}
\citation{Uwada2012,LiY2012,Baffou2014,Nishimura2014,Jiajie2015,Wang2017,Jingting2018,Namura2018}
\citation{Baffou2013,Brongersma2015}
\citation{Namura2017}
\citation{Meinhart1999,Johnson2002,Oberti2009}
\HyPL@Entry{0<</S/D>>}
\select@language{english}
\@writefile{toc}{\select@language{english}}
\@writefile{lof}{\select@language{english}}
\@writefile{lot}{\select@language{english}}
\citation{Namura2017}
\citation{Namura2015,Namura2016,Namura2016JNP}
\citation{Sakakura2014,Sakakura2014AP,Jingting2018}
\citation{Sakakura2014,Sakakura2014AP}
\citation{Namura2017}
\citation{Namura2017}
\@writefile{lot}{\contentsline {table}{\numberline {1}{\ignorespaces List of laser irradiation conditions and corresponding fitting results of flow analysis.\relax }}{2}{table.caption.2}}
\newlabel{tb1}{{1}{2}{List of laser irradiation conditions and corresponding fitting results of flow analysis.\relax }{table.caption.2}{}}
\citation{Namura2017}
\citation{BLAKE1974}
\@writefile{lof}{\contentsline {figure}{\numberline {1}{\ignorespaces ({\bf  a}) Schematic drawings of the experimental setup. The laser irradiation at multiple spots on the GNF was realized using SLM. ({\bf  b}) Schematic drawings of the laser spot positions on the surface of GNF. ({\bf  c}) Schematic drawings of the observed region on the focal plane of the microscope. All the laser spots on the GNF are tuned to appear along the line of intersection between the focal plane of microscope and the surface of the GNF, which is indicated by axis $x_1$.\relax }}{3}{figure.caption.1}}
\providecommand*\caption@xref[2]{\@setref\relax\@undefined{#1}}
\newlabel{fig:1}{{1}{3}{({\bf a}) Schematic drawings of the experimental setup. The laser irradiation at multiple spots on the GNF was realized using SLM. ({\bf b}) Schematic drawings of the laser spot positions on the surface of GNF. ({\bf c}) Schematic drawings of the observed region on the focal plane of the microscope. All the laser spots on the GNF are tuned to appear along the line of intersection between the focal plane of microscope and the surface of the GNF, which is indicated by axis $x_1$.\relax }{figure.caption.1}{}}
\citation{BLAKE1974}
\citation{Baffou2014}
\citation{CRC}
\@writefile{lof}{\contentsline {figure}{\numberline {2}{\ignorespaces example}}{4}{figure.caption.3}}
\newlabel{fig:2}{{2}{4}{example}{figure.caption.3}{}}
\newlabel{eq1}{{1}{4}{}{equation.0.1}{}}
\newlabel{eq3}{{2}{4}{}{equation.0.2}{}}
\newlabel{eq4}{{3}{4}{}{equation.0.3}{}}
\citation{Namura2017}
\citation{Namura2017}
\citation{Fair2007,Mosadegh2010}
\citation{Wheeler2003}
\citation{Dittrich2006}
\@writefile{lof}{\contentsline {figure}{\numberline {3}{\ignorespaces example}}{5}{figure.caption.4}}
\newlabel{fig:3}{{3}{5}{example}{figure.caption.4}{}}
\@writefile{lof}{\contentsline {figure}{\numberline {4}{\ignorespaces example}}{6}{figure.caption.5}}
\newlabel{fig:4}{{4}{6}{example}{figure.caption.5}{}}
\citation{Namura2017}
\@writefile{lof}{\contentsline {figure}{\numberline {5}{\ignorespaces example}}{7}{figure.caption.6}}
\newlabel{fig:R4}{{5}{7}{example}{figure.caption.6}{}}
\citation{Namura2017}
\citation{Sakakura2014,Sakakura2014AP}
\citation{Sakakura2014AP}
\citation{Namura2017}
\@writefile{lof}{\contentsline {figure}{\numberline {6}{\ignorespaces example}}{8}{figure.caption.7}}
\newlabel{fig:5}{{6}{8}{example}{figure.caption.7}{}}
\bibdata{sample}
\bibcite{Figeys2000}{1}
\bibcite{Stone2004}{2}
\bibcite{Albert1998}{3}
\bibcite{Auroux2002}{4}
\bibcite{Missaggia1989}{5}
\bibcite{Singhal2004}{6}
\bibcite{Shoji1994}{7}
\bibcite{Laser2004}{8}
\bibcite{Iverson2008}{9}
\bibcite{Mala1999}{10}
\bibcite{Geng2001}{11}
\bibcite{Tsai2002}{12}
\bibcite{Dijkink2008}{13}
\bibcite{Hershey1939}{14}
\bibcite{Scriven1960}{15}
\bibcite{Takahashi1999}{16}
\bibcite{Berry2000}{17}
\bibcite{Wang2003}{18}
\bibcite{Taylor2004}{19}
\bibcite{Bezuglyi2007}{20}
\bibcite{Qu2009}{21}
\bibcite{Ortega2018}{22}
\bibcite{Uwada2012}{23}
\bibcite{LiY2012}{24}
\@writefile{toc}{\contentsline {section}{\hspace  *{-\tocsep }References}{9}{figure.caption.7}}
\bibcite{Baffou2014}{25}
\bibcite{Nishimura2014}{26}
\bibcite{Jiajie2015}{27}
\bibcite{Wang2017}{28}
\bibcite{Jingting2018}{29}
\bibcite{Namura2018}{30}
\bibcite{Baffou2013}{31}
\bibcite{Brongersma2015}{32}
\bibcite{Namura2017}{33}
\bibcite{Meinhart1999}{34}
\bibcite{Johnson2002}{35}
\bibcite{Oberti2009}{36}
\bibcite{Namura2015}{37}
\bibcite{Namura2016}{38}
\bibcite{Namura2016JNP}{39}
\bibcite{Sakakura2014}{40}
\bibcite{Sakakura2014AP}{41}
\bibcite{BLAKE1974}{42}
\bibcite{CRC}{43}
\bibcite{Fair2007}{44}
\bibcite{Mosadegh2010}{45}
\bibcite{Wheeler2003}{46}
\bibcite{Dittrich2006}{47}
\newlabel{LastPage}{{}{11}{}{page.11}{}}
\xdef\lastpage@lastpage{11}
\xdef\lastpage@lastpageHy{11}
\ttl@finishall
