# Supplementary material for: Direction control of quasi-stokeslet induced by thermoplasmonic heating of a water vapor microbubble
Source: Sci Rep. 2019 Mar 18;9:4770. doi: 10.1038/s41598-019-41255-5 (PMC6423281; doi:10.1038/s41598-019-41255-5)
Supplement: Supplementary file 2 — Supplementary Information [file 41598_2019_41255_MOESM2_ESM.txt]

This is upBibTeX, Version 0.99d-j0.33-u1.22 (utf8.uptex) (TeX Live 2017)
Capacity: max_strings=100000, hash_size=100000, hash_prime=85009
The top-level auxiliary file: main.aux
The style file: naturemag-doi.bst
Database file #1: sample.bib
Warning--can't use both author and editor fields in Albert1998
Warning--can't use both author and editor fields in CRC
You've used 47 entries,
            2368 wiz_defined-function locations,
            1311 strings with 17058 characters,
and the built_in function-call counts, 19810 in all, are:
= -- 1442
> -- 476
< -- 0
+ -- 238
- -- 119
* -- 2471
:= -- 2183
add.period$ -- 139
call.type$ -- 47
change.case$ -- 45
chr.to.int$ -- 0
cite$ -- 49
duplicate$ -- 1740
empty$ -- 1879
format.name$ -- 162
if$ -- 3995
int.to.chr$ -- 0
int.to.str$ -- 47
missing$ -- 402
newline$ -- 242
num.names$ -- 47
pop$ -- 306
preamble$ -- 1
purify$ -- 0
quote$ -- 0
skip$ -- 271
stack$ -- 0
substring$ -- 1082
swap$ -- 1735
text.length$ -- 0
text.prefix$ -- 0
top$ -- 0
type$ -- 0
warning$ -- 2
while$ -- 121
width$ -- 49
write$ -- 520
is.kanji.str$ -- 0
(There were 2 warnings)
