# Supplementary material for: Direction control of quasi-stokeslet induced by thermoplasmonic heating of a water vapor microbubble
Source: Sci Rep. 2019 Mar 18;9:4770. doi: 10.1038/s41598-019-41255-5 (PMC6423281; doi:10.1038/s41598-019-41255-5)
Supplement: Supplementary file 3 — Supplementary Information [file 41598_2019_41255_MOESM3_ESM.txt]

This is e-upTeX, Version 3.14159265-p3.7.1-u1.22-161114-2.6 (utf8.uptex) (TeX Live 2017) (preloaded format=uplatex 2017.6.27)  8 FEB 2019 15:57
entering extended mode
 restricted \write18 enabled.
 file:line:error style messages enabled.
 %&-line parsing enabled.
**main.tex
(./main.tex
pLaTeX2e <2017/05/05u01> (based on LaTeX2e <2017-04-15>)
Babel <3.10> and hyphenation patterns for 84 language(s) loaded.
(./wlscirep.cls
Document Class: wlscirep 03/11/2016, v1.2
(/usr/local/texlive/2017/texmf-dist/tex/latex/base/inputenc.sty
Package: inputenc 2015/03/17 v1.2c Input encoding file
\inpenc@prehook=\toks15
\inpenc@posthook=\toks16

(/usr/local/texlive/2017/texmf-dist/tex/latex/base/utf8.def
File: utf8.def 2017/01/28 v1.1t UTF-8 support for inputenc
Now handling font encoding OML ...
... no UTF-8 mapping file for font encoding OML
Now handling font encoding T1 ...
... processing UTF-8 mapping file for font encoding T1

(/usr/local/texlive/2017/texmf-dist/tex/latex/base/t1enc.dfu
File: t1enc.dfu 2017/01/28 v1.1t UTF-8 support for inputenc
   defining Unicode char U+00A0 (decimal 160)
   defining Unicode char U+00A1 (decimal 161)
   defining Unicode char U+00A3 (decimal 163)
   defining Unicode char U+00AB (decimal 171)
   defining Unicode char U+00AD (decimal 173)
   defining Unicode char U+00BB (decimal 187)
   defining Unicode char U+00BF (decimal 191)
   defining Unicode char U+00C0 (decimal 192)
   defining Unicode char U+00C1 (decimal 193)
   defining Unicode char U+00C2 (decimal 194)
   defining Unicode char U+00C3 (decimal 195)
   defining Unicode char U+00C4 (decimal 196)
   defining Unicode char U+00C5 (decimal 197)
   defining Unicode char U+00C6 (decimal 198)
   defining Unicode char U+00C7 (decimal 199)
   defining Unicode char U+00C8 (decimal 200)
   defining Unicode char U+00C9 (decimal 201)
   defining Unicode char U+00CA (decimal 202)
   defining Unicode char U+00CB (decimal 203)
   defining Unicode char U+00CC (decimal 204)
   defining Unicode char U+00CD (decimal 205)
   defining Unicode char U+00CE (decimal 206)
   defining Unicode char U+00CF (decimal 207)
   defining Unicode char U+00D0 (decimal 208)
   defining Unicode char U+00D1 (decimal 209)
   defining Unicode char U+00D2 (decimal 210)
   defining Unicode char U+00D3 (decimal 211)
   defining Unicode char U+00D4 (decimal 212)
   defining Unicode char U+00D5 (decimal 213)
   defining Unicode char U+00D6 (decimal 214)
   defining Unicode char U+00D8 (decimal 216)
   defining Unicode char U+00D9 (decimal 217)
   defining Unicode char U+00DA (decimal 218)
   defining Unicode char U+00DB (decimal 219)
   defining Unicode char U+00DC (decimal 220)
   defining Unicode char U+00DD (decimal 221)
   defining Unicode char U+00DE (decimal 222)
   defining Unicode char U+00DF (decimal 223)
   defining Unicode char U+00E0 (decimal 224)
   defining Unicode char U+00E1 (decimal 225)
   defining Unicode char U+00E2 (decimal 226)
   defining Unicode char U+00E3 (decimal 227)
   defining Unicode char U+00E4 (decimal 228)
   defining Unicode char U+00E5 (decimal 229)
   defining Unicode char U+00E6 (decimal 230)
   defining Unicode char U+00E7 (decimal 231)
   defining Unicode char U+00E8 (decimal 232)
   defining Unicode char U+00E9 (decimal 233)
   defining Unicode char U+00EA (decimal 234)
   defining Unicode char U+00EB (decimal 235)
   defining Unicode char U+00EC (decimal 236)
   defining Unicode char U+00ED (decimal 237)
   defining Unicode char U+00EE (decimal 238)
   defining Unicode char U+00EF (decimal 239)
   defining Unicode char U+00F0 (decimal 240)
   defining Unicode char U+00F1 (decimal 241)
   defining Unicode char U+00F2 (decimal 242)
   defining Unicode char U+00F3 (decimal 243)
   defining Unicode char U+00F4 (decimal 244)
   defining Unicode char U+00F5 (decimal 245)
   defining Unicode char U+00F6 (decimal 246)
   defining Unicode char U+00F8 (decimal 248)
   defining Unicode char U+00F9 (decimal 249)
   defining Unicode char U+00FA (decimal 250)
   defining Unicode char U+00FB (decimal 251)
   defining Unicode char U+00FC (decimal 252)
   defining Unicode char U+00FD (decimal 253)
   defining Unicode char U+00FE (decimal 254)
   defining Unicode char U+00FF (decimal 255)
   defining Unicode char U+0100 (decimal 256)
   defining Unicode char U+0101 (decimal 257)
   defining Unicode char U+0102 (decimal 258)
   defining Unicode char U+0103 (decimal 259)
   defining Unicode char U+0104 (decimal 260)
   defining Unicode char U+0105 (decimal 261)
   defining Unicode char U+0106 (decimal 262)
   defining Unicode char U+0107 (decimal 263)
   defining Unicode char U+0108 (decimal 264)
   defining Unicode char U+0109 (decimal 265)
   defining Unicode char U+010A (decimal 266)
   defining Unicode char U+010B (decimal 267)
   defining Unicode char U+010C (decimal 268)
   defining Unicode char U+010D (decimal 269)
   defining Unicode char U+010E (decimal 270)
   defining Unicode char U+010F (decimal 271)
   defining Unicode char U+0110 (decimal 272)
   defining Unicode char U+0111 (decimal 273)
   defining Unicode char U+0112 (decimal 274)
   defining Unicode char U+0113 (decimal 275)
   defining Unicode char U+0114 (decimal 276)
   defining Unicode char U+0115 (decimal 277)
   defining Unicode char U+0116 (decimal 278)
   defining Unicode char U+0117 (decimal 279)
   defining Unicode char U+0118 (decimal 280)
   defining Unicode char U+0119 (decimal 281)
   defining Unicode char U+011A (decimal 282)
   defining Unicode char U+011B (decimal 283)
   defining Unicode char U+011C (decimal 284)
   defining Unicode char U+011D (decimal 285)
   defining Unicode char U+011E (decimal 286)
   defining Unicode char U+011F (decimal 287)
   defining Unicode char U+0120 (decimal 288)
   defining Unicode char U+0121 (decimal 289)
   defining Unicode char U+0122 (decimal 290)
   defining Unicode char U+0123 (decimal 291)
   defining Unicode char U+0124 (decimal 292)
   defining Unicode char U+0125 (decimal 293)
   defining Unicode char U+0128 (decimal 296)
   defining Unicode char U+0129 (decimal 297)
   defining Unicode char U+012A (decimal 298)
   defining Unicode char U+012B (decimal 299)
   defining Unicode char U+012C (decimal 300)
   defining Unicode char U+012D (decimal 301)
   defining Unicode char U+012E (decimal 302)
   defining Unicode char U+012F (decimal 303)
   defining Unicode char U+0130 (decimal 304)
   defining Unicode char U+0131 (decimal 305)
   defining Unicode char U+0132 (decimal 306)
   defining Unicode char U+0133 (decimal 307)
   defining Unicode char U+0134 (decimal 308)
   defining Unicode char U+0135 (decimal 309)
   defining Unicode char U+0136 (decimal 310)
   defining Unicode char U+0137 (decimal 311)
   defining Unicode char U+0139 (decimal 313)
   defining Unicode char U+013A (decimal 314)
   defining Unicode char U+013B (decimal 315)
   defining Unicode char U+013C (decimal 316)
   defining Unicode char U+013D (decimal 317)
   defining Unicode char U+013E (decimal 318)
   defining Unicode char U+0141 (decimal 321)
   defining Unicode char U+0142 (decimal 322)
   defining Unicode char U+0143 (decimal 323)
   defining Unicode char U+0144 (decimal 324)
   defining Unicode char U+0145 (decimal 325)
   defining Unicode char U+0146 (decimal 326)
   defining Unicode char U+0147 (decimal 327)
   defining Unicode char U+0148 (decimal 328)
   defining Unicode char U+014A (decimal 330)
   defining Unicode char U+014B (decimal 331)
   defining Unicode char U+014C (decimal 332)
   defining Unicode char U+014D (decimal 333)
   defining Unicode char U+014E (decimal 334)
   defining Unicode char U+014F (decimal 335)
   defining Unicode char U+0150 (decimal 336)
   defining Unicode char U+0151 (decimal 337)
   defining Unicode char U+0152 (decimal 338)
   defining Unicode char U+0153 (decimal 339)
   defining Unicode char U+0154 (decimal 340)
   defining Unicode char U+0155 (decimal 341)
   defining Unicode char U+0156 (decimal 342)
   defining Unicode char U+0157 (decimal 343)
   defining Unicode char U+0158 (decimal 344)
   defining Unicode char U+0159 (decimal 345)
   defining Unicode char U+015A (decimal 346)
   defining Unicode char U+015B (decimal 347)
   defining Unicode char U+015C (decimal 348)
   defining Unicode char U+015D (decimal 349)
   defining Unicode char U+015E (decimal 350)
   defining Unicode char U+015F (decimal 351)
   defining Unicode char U+0160 (decimal 352)
   defining Unicode char U+0161 (decimal 353)
   defining Unicode char U+0162 (decimal 354)
   defining Unicode char U+0163 (decimal 355)
   defining Unicode char U+0164 (decimal 356)
   defining Unicode char U+0165 (decimal 357)
   defining Unicode char U+0168 (decimal 360)
   defining Unicode char U+0169 (decimal 361)
   defining Unicode char U+016A (decimal 362)
   defining Unicode char U+016B (decimal 363)
   defining Unicode char U+016C (decimal 364)
   defining Unicode char U+016D (decimal 365)
   defining Unicode char U+016E (decimal 366)
   defining Unicode char U+016F (decimal 367)
   defining Unicode char U+0170 (decimal 368)
   defining Unicode char U+0171 (decimal 369)
   defining Unicode char U+0172 (decimal 370)
   defining Unicode char U+0173 (decimal 371)
   defining Unicode char U+0174 (decimal 372)
   defining Unicode char U+0175 (decimal 373)
   defining Unicode char U+0176 (decimal 374)
   defining Unicode char U+0177 (decimal 375)
   defining Unicode char U+0178 (decimal 376)
   defining Unicode char U+0179 (decimal 377)
   defining Unicode char U+017A (decimal 378)
   defining Unicode char U+017B (decimal 379)
   defining Unicode char U+017C (decimal 380)
   defining Unicode char U+017D (decimal 381)
   defining Unicode char U+017E (decimal 382)
   defining Unicode char U+01CD (decimal 461)
   defining Unicode char U+01CE (decimal 462)
   defining Unicode char U+01CF (decimal 463)
   defining Unicode char U+01D0 (decimal 464)
   defining Unicode char U+01D1 (decimal 465)
   defining Unicode char U+01D2 (decimal 466)
   defining Unicode char U+01D3 (decimal 467)
   defining Unicode char U+01D4 (decimal 468)
   defining Unicode char U+01E2 (decimal 482)
   defining Unicode char U+01E3 (decimal 483)
   defining Unicode char U+01E6 (decimal 486)
   defining Unicode char U+01E7 (decimal 487)
   defining Unicode char U+01E8 (decimal 488)
   defining Unicode char U+01E9 (decimal 489)
   defining Unicode char U+01EA (decimal 490)
   defining Unicode char U+01EB (decimal 491)
   defining Unicode char U+01F0 (decimal 496)
   defining Unicode char U+01F4 (decimal 500)
   defining Unicode char U+01F5 (decimal 501)
   defining Unicode char U+0218 (decimal 536)
   defining Unicode char U+0219 (decimal 537)
   defining Unicode char U+021A (decimal 538)
   defining Unicode char U+021B (decimal 539)
   defining Unicode char U+0232 (decimal 562)
   defining Unicode char U+0233 (decimal 563)
   defining Unicode char U+1E02 (decimal 7682)
   defining Unicode char U+1E03 (decimal 7683)
   defining Unicode char U+200C (decimal 8204)
   defining Unicode char U+2010 (decimal 8208)
   defining Unicode char U+2011 (decimal 8209)
   defining Unicode char U+2012 (decimal 8210)
   defining Unicode char U+2013 (decimal 8211)
   defining Unicode char U+2014 (decimal 8212)
   defining Unicode char U+2015 (decimal 8213)
   defining Unicode char U+2018 (decimal 8216)
   defining Unicode char U+2019 (decimal 8217)
   defining Unicode char U+201A (decimal 8218)
   defining Unicode char U+201C (decimal 8220)
   defining Unicode char U+201D (decimal 8221)
   defining Unicode char U+201E (decimal 8222)
   defining Unicode char U+2030 (decimal 8240)
   defining Unicode char U+2031 (decimal 8241)
   defining Unicode char U+2039 (decimal 8249)
   defining Unicode char U+203A (decimal 8250)
   defining Unicode char U+2423 (decimal 9251)
   defining Unicode char U+1E20 (decimal 7712)
   defining Unicode char U+1E21 (decimal 7713)
)
Now handling font encoding OT1 ...
... processing UTF-8 mapping file for font encoding OT1

(/usr/local/texlive/2017/texmf-dist/tex/latex/base/ot1enc.dfu
File: ot1enc.dfu 2017/01/28 v1.1t UTF-8 support for inputenc
   defining Unicode char U+00A0 (decimal 160)
   defining Unicode char U+00A1 (decimal 161)
   defining Unicode char U+00A3 (decimal 163)
   defining Unicode char U+00AD (decimal 173)
   defining Unicode char U+00B8 (decimal 184)
   defining Unicode char U+00BF (decimal 191)
   defining Unicode char U+00C5 (decimal 197)
   defining Unicode char U+00C6 (decimal 198)
   defining Unicode char U+00D8 (decimal 216)
   defining Unicode char U+00DF (decimal 223)
   defining Unicode char U+00E6 (decimal 230)
   defining Unicode char U+00EC (decimal 236)
   defining Unicode char U+00ED (decimal 237)
   defining Unicode char U+00EE (decimal 238)
   defining Unicode char U+00EF (decimal 239)
   defining Unicode char U+00F8 (decimal 248)
   defining Unicode char U+0131 (decimal 305)
   defining Unicode char U+0141 (decimal 321)
   defining Unicode char U+0142 (decimal 322)
   defining Unicode char U+0152 (decimal 338)
   defining Unicode char U+0153 (decimal 339)
   defining Unicode char U+0174 (decimal 372)
   defining Unicode char U+0175 (decimal 373)
   defining Unicode char U+0176 (decimal 374)
   defining Unicode char U+0177 (decimal 375)
   defining Unicode char U+0218 (decimal 536)
   defining Unicode char U+0219 (decimal 537)
   defining Unicode char U+021A (decimal 538)
   defining Unicode char U+021B (decimal 539)
   defining Unicode char U+2013 (decimal 8211)
   defining Unicode char U+2014 (decimal 8212)
   defining Unicode char U+2018 (decimal 8216)
   defining Unicode char U+2019 (decimal 8217)
   defining Unicode char U+201C (decimal 8220)
   defining Unicode char U+201D (decimal 8221)
)
Now handling font encoding OMS ...
... processing UTF-8 mapping file for font encoding OMS

(/usr/local/texlive/2017/texmf-dist/tex/latex/base/omsenc.dfu
File: omsenc.dfu 2017/01/28 v1.1t UTF-8 support for inputenc
   defining Unicode char U+00A7 (decimal 167)
   defining Unicode char U+00B6 (decimal 182)
   defining Unicode char U+00B7 (decimal 183)
   defining Unicode char U+2020 (decimal 8224)
   defining Unicode char U+2021 (decimal 8225)
   defining Unicode char U+2022 (decimal 8226)
)
Now handling font encoding OMX ...
... no UTF-8 mapping file for font encoding OMX
Now handling font encoding U ...
... no UTF-8 mapping file for font encoding U
Now handling font encoding JY2 ...
... no UTF-8 mapping file for font encoding JY2
Now handling font encoding JT2 ...
... no UTF-8 mapping file for font encoding JT2
   defining Unicode char U+00A9 (decimal 169)
   defining Unicode char U+00AA (decimal 170)
   defining Unicode char U+00AE (decimal 174)
   defining Unicode char U+00BA (decimal 186)
   defining Unicode char U+02C6 (decimal 710)
   defining Unicode char U+02DC (decimal 732)
   defining Unicode char U+200C (decimal 8204)
   defining Unicode char U+2026 (decimal 8230)
   defining Unicode char U+2122 (decimal 8482)
   defining Unicode char U+2423 (decimal 9251)
))
(/usr/local/texlive/2017/texmf-dist/tex/generic/babel/babel.sty
Package: babel 2017/05/19 3.10 The Babel package

(/usr/local/texlive/2017/texmf-dist/tex/generic/babel-english/english.ldf
Language: english 2017/01/24 v3.3q English support from the babel system

(/usr/local/texlive/2017/texmf-dist/tex/generic/babel/babel.def
File: babel.def 2017/05/19 3.10 Babel common definitions
\babel@savecnt=\count82
\U@D=\dimen118
)
\l@canadian = a dialect from \language\l@american 
\l@australian = a dialect from \language\l@british 
\l@newzealand = a dialect from \language\l@british 
))
(/usr/local/texlive/2017/texmf-dist/tex/latex/base/ifthen.sty
Package: ifthen 2014/09/29 v1.1c Standard LaTeX ifthen package (DPC)
)
(/usr/local/texlive/2017/texmf-dist/tex/latex/tools/calc.sty
Package: calc 2014/10/28 v4.3 Infix arithmetic (KKT,FJ)
\calc@Acount=\count83
\calc@Bcount=\count84
\calc@Adimen=\dimen119
\calc@Bdimen=\dimen120
\calc@Askip=\skip41
\calc@Bskip=\skip42
LaTeX Info: Redefining \setlength on input line 80.
LaTeX Info: Redefining \addtolength on input line 81.
\calc@Ccount=\count85
\calc@Cskip=\skip43
)
(/usr/local/texlive/2017/texmf-dist/tex/latex/base/article.cls
Document Class: article 2014/09/29 v1.4h Standard LaTeX document class
(/usr/local/texlive/2017/texmf-dist/tex/latex/base/fleqn.clo
File: fleqn.clo 2016/12/29 v1.2a Standard LaTeX option (flush left equations)
\mathindent=\dimen121
Applying: [2015/01/01] Make \[ robust on input line 50.
LaTeX Info: Redefining \[ on input line 51.
Already applied: [0000/00/00] Make \[ robust on input line 62.
Applying: [2015/01/01] Make \] robust on input line 74.
LaTeX Info: Redefining \] on input line 75.
Already applied: [0000/00/00] Make \] robust on input line 83.
)
(/usr/local/texlive/2017/texmf-dist/tex/latex/base/size10.clo
File: size10.clo 2014/09/29 v1.4h Standard LaTeX file (size option)
LaTeX Font Info:    Font shape `JT2/mc/m/n' will be
(Font)              scaled to size 9.6222pt on input line 54.
LaTeX Font Info:    Font shape `JY2/mc/m/n' will be
(Font)              scaled to size 9.6222pt on input line 54.
)
\c@part=\count86
\c@section=\count87
\c@subsection=\count88
\c@subsubsection=\count89
\c@paragraph=\count90
\c@subparagraph=\count91
\c@figure=\count92
\c@table=\count93
\abovecaptionskip=\skip44
\belowcaptionskip=\skip45
\bibindent=\dimen122
)
(/usr/local/texlive/2017/texmf-dist/tex/latex/psnfss/times.sty
Package: times 2005/04/12 PSNFSS-v9.2a (SPQR) 
)
(/usr/local/texlive/2017/texmf-dist/tex/latex/psnfss/mathptmx.sty
Package: mathptmx 2005/04/12 PSNFSS-v9.2a Times w/ Math, improved (SPQR, WaS) 
LaTeX Font Info:    Redeclaring symbol font `operators' on input line 28.
LaTeX Font Info:    Overwriting symbol font `operators' in version `normal'
(Font)                  OT1/cmr/m/n --> OT1/ztmcm/m/n on input line 28.
LaTeX Font Info:    Overwriting symbol font `operators' in version `bold'
(Font)                  OT1/cmr/bx/n --> OT1/ztmcm/m/n on input line 28.
LaTeX Font Info:    Redeclaring symbol font `letters' on input line 29.
LaTeX Font Info:    Overwriting symbol font `letters' in version `normal'
(Font)                  OML/cmm/m/it --> OML/ztmcm/m/it on input line 29.
LaTeX Font Info:    Overwriting symbol font `letters' in version `bold'
(Font)                  OML/cmm/b/it --> OML/ztmcm/m/it on input line 29.
LaTeX Font Info:    Redeclaring symbol font `symbols' on input line 30.
LaTeX Font Info:    Overwriting symbol font `symbols' in version `normal'
(Font)                  OMS/cmsy/m/n --> OMS/ztmcm/m/n on input line 30.
LaTeX Font Info:    Overwriting symbol font `symbols' in version `bold'
(Font)                  OMS/cmsy/b/n --> OMS/ztmcm/m/n on input line 30.
LaTeX Font Info:    Redeclaring symbol font `largesymbols' on input line 31.
LaTeX Font Info:    Overwriting symbol font `largesymbols' in version `normal'
(Font)                  OMX/cmex/m/n --> OMX/ztmcm/m/n on input line 31.
LaTeX Font Info:    Overwriting symbol font `largesymbols' in version `bold'
(Font)                  OMX/cmex/m/n --> OMX/ztmcm/m/n on input line 31.
\symbold=\mathgroup4
\symitalic=\mathgroup5
LaTeX Font Info:    Redeclaring math alphabet \mathbf on input line 34.
LaTeX Font Info:    Overwriting math alphabet `\mathbf' in version `normal'
(Font)                  OT1/cmr/bx/n --> OT1/ptm/bx/n on input line 34.
LaTeX Font Info:    Overwriting math alphabet `\mathbf' in version `bold'
(Font)                  OT1/cmr/bx/n --> OT1/ptm/bx/n on input line 34.
LaTeX Font Info:    Redeclaring math alphabet \mathit on input line 35.
LaTeX Font Info:    Overwriting math alphabet `\mathit' in version `normal'
(Font)                  OT1/cmr/m/it --> OT1/ptm/m/it on input line 35.
LaTeX Font Info:    Overwriting math alphabet `\mathit' in version `bold'
(Font)                  OT1/cmr/bx/it --> OT1/ptm/m/it on input line 35.
LaTeX Info: Redefining \hbar on input line 50.
)
(/usr/local/texlive/2017/texmf-dist/tex/generic/oberdiek/ifpdf.sty
Package: ifpdf 2017/03/15 v3.2 Provides the ifpdf switch
)
(/usr/local/texlive/2017/texmf-dist/tex/latex/amsmath/amsmath.sty
Package: amsmath 2016/11/05 v2.16a AMS math features
\@mathmargin=\skip46

For additional information on amsmath, use the `?' option.
(/usr/local/texlive/2017/texmf-dist/tex/latex/amsmath/amstext.sty
Package: amstext 2000/06/29 v2.01 AMS text

(/usr/local/texlive/2017/texmf-dist/tex/latex/amsmath/amsgen.sty
File: amsgen.sty 1999/11/30 v2.0 generic functions
\@emptytoks=\toks17
\ex@=\dimen123
))
(/usr/local/texlive/2017/texmf-dist/tex/latex/amsmath/amsbsy.sty
Package: amsbsy 1999/11/29 v1.2d Bold Symbols
\pmbraise@=\dimen124
)
(/usr/local/texlive/2017/texmf-dist/tex/latex/amsmath/amsopn.sty
Package: amsopn 2016/03/08 v2.02 operator names
)
\inf@bad=\count94
LaTeX Info: Redefining \frac on input line 213.
\uproot@=\count95
\leftroot@=\count96
LaTeX Info: Redefining \overline on input line 375.
\classnum@=\count97
\DOTSCASE@=\count98
LaTeX Info: Redefining \ldots on input line 472.
LaTeX Info: Redefining \dots on input line 475.
LaTeX Info: Redefining \cdots on input line 596.
\Mathstrutbox@=\box42
\strutbox@=\box43
\big@size=\dimen125
LaTeX Font Info:    Redeclaring font encoding OML on input line 712.
LaTeX Font Info:    Redeclaring font encoding OMS on input line 713.
\macc@depth=\count99
\c@MaxMatrixCols=\count100
\dotsspace@=\muskip10
\c@parentequation=\count101
\dspbrk@lvl=\count102
\tag@help=\toks18
\row@=\count103
\column@=\count104
\maxfields@=\count105
\andhelp@=\toks19
\eqnshift@=\dimen126
\alignsep@=\dimen127
\tagshift@=\dimen128
\tagwidth@=\dimen129
\totwidth@=\dimen130
\lineht@=\dimen131
\@envbody=\toks20
\multlinegap=\skip47
\multlinetaggap=\skip48
\mathdisplay@stack=\toks21
LaTeX Info: Redefining \[ on input line 2817.
LaTeX Info: Redefining \] on input line 2818.
)
(/usr/local/texlive/2017/texmf-dist/tex/latex/amsfonts/amsfonts.sty
Package: amsfonts 2013/01/14 v3.01 Basic AMSFonts support
\symAMSa=\mathgroup6
\symAMSb=\mathgroup7
LaTeX Font Info:    Overwriting math alphabet `\mathfrak' in version `bold'
(Font)                  U/euf/m/n --> U/euf/b/n on input line 106.
)
(/usr/local/texlive/2017/texmf-dist/tex/latex/amsfonts/amssymb.sty
Package: amssymb 2013/01/14 v3.01 AMS font symbols
)
(/usr/local/texlive/2017/texmf-dist/tex/latex/graphics/graphicx.sty
Package: graphicx 2014/10/28 v1.0g Enhanced LaTeX Graphics (DPC,SPQR)

(/usr/local/texlive/2017/texmf-dist/tex/latex/graphics/keyval.sty
Package: keyval 2014/10/28 v1.15 key=value parser (DPC)
\KV@toks@=\toks22
)
(/usr/local/texlive/2017/texmf-dist/tex/latex/graphics/graphics.sty
Package: graphics 2017/04/14 v1.1b Standard LaTeX Graphics (DPC,SPQR)

(/usr/local/texlive/2017/texmf-dist/tex/latex/graphics/trig.sty
Package: trig 2016/01/03 v1.10 sin cos tan (DPC)
)
(/usr/local/texlive/2017/texmf-dist/tex/latex/graphics-cfg/graphics.cfg
File: graphics.cfg 2016/06/04 v1.11 sample graphics configuration
)
Package graphics Info: Driver file: dvipdfmx.def on input line 99.

(/usr/local/texlive/2017/texmf-dist/tex/latex/graphics-def/dvipdfmx.def
File: dvipdfmx.def 2016/07/11 v4.12 LaTeX color/graphics driver for dvipdfmx (L
3/ChoF)
))
\Gin@req@height=\dimen132
\Gin@req@width=\dimen133
)
(/usr/local/texlive/2017/texmf-dist/tex/latex/xcolor/xcolor.sty
Package: xcolor 2016/05/11 v2.12 LaTeX color extensions (UK)

(/usr/local/texlive/2017/texmf-dist/tex/latex/graphics-cfg/color.cfg
File: color.cfg 2016/01/02 v1.6 sample color configuration
)
Package xcolor Info: Driver file: dvipdfmx.def on input line 225.
Package xcolor Info: Model `cmy' substituted by `cmy0' on input line 1348.
Package xcolor Info: Model `hsb' substituted by `rgb' on input line 1352.
Package xcolor Info: Model `RGB' extended on input line 1364.
Package xcolor Info: Model `HTML' substituted by `rgb' on input line 1366.
Package xcolor Info: Model `Hsb' substituted by `hsb' on input line 1367.
Package xcolor Info: Model `tHsb' substituted by `hsb' on input line 1368.
Package xcolor Info: Model `HSB' substituted by `hsb' on input line 1369.
Package xcolor Info: Model `Gray' substituted by `gray' on input line 1370.
Package xcolor Info: Model `wave' substituted by `hsb' on input line 1371.
)
(/usr/local/texlive/2017/texmf-dist/tex/latex/booktabs/booktabs.sty
Package: booktabs 2016/04/27 v1.618033 publication quality tables
\heavyrulewidth=\dimen134
\lightrulewidth=\dimen135
\cmidrulewidth=\dimen136
\belowrulesep=\dimen137
\belowbottomsep=\dimen138
\aboverulesep=\dimen139
\abovetopsep=\dimen140
\cmidrulesep=\dimen141
\cmidrulekern=\dimen142
\defaultaddspace=\dimen143
\@cmidla=\count106
\@cmidlb=\count107
\@aboverulesep=\dimen144
\@belowrulesep=\dimen145
\@thisruleclass=\count108
\@lastruleclass=\count109
\@thisrulewidth=\dimen146
)
(/usr/local/texlive/2017/texmf-dist/tex/latex/preprint/authblk.sty
Package: authblk 2001/02/27 1.3 (PWD)
\affilsep=\skip49
\@affilsep=\skip50
\c@Maxaffil=\count110
\c@authors=\count111
\c@affil=\count112
)
(/usr/local/texlive/2017/texmf-dist/tex/latex/geometry/geometry.sty
Package: geometry 2010/09/12 v5.6 Page Geometry

(/usr/local/texlive/2017/texmf-dist/tex/generic/oberdiek/ifvtex.sty
Package: ifvtex 2016/05/16 v1.6 Detect VTeX and its facilities (HO)
Package ifvtex Info: VTeX not detected.
)
(/usr/local/texlive/2017/texmf-dist/tex/generic/ifxetex/ifxetex.sty
Package: ifxetex 2010/09/12 v0.6 Provides ifxetex conditional
)
\Gm@cnth=\count113
\Gm@cntv=\count114
\c@Gm@tempcnt=\count115
\Gm@bindingoffset=\dimen147
\Gm@wd@mp=\dimen148
\Gm@odd@mp=\dimen149
\Gm@even@mp=\dimen150
\Gm@layoutwidth=\dimen151
\Gm@layoutheight=\dimen152
\Gm@layouthoffset=\dimen153
\Gm@layoutvoffset=\dimen154
\Gm@dimlist=\toks23
)
(/usr/local/texlive/2017/texmf-dist/tex/latex/caption/caption.sty
Package: caption 2016/02/21 v3.3-144 Customizing captions (AR)

(/usr/local/texlive/2017/texmf-dist/tex/latex/caption/caption3.sty
Package: caption3 2016/05/22 v1.7-166 caption3 kernel (AR)
Package caption3 Info: TeX engine: e-TeX on input line 67.
\captionmargin=\dimen155
\captionmargin@=\dimen156
\captionwidth=\dimen157
\caption@tempdima=\dimen158
\caption@indent=\dimen159
\caption@parindent=\dimen160
\caption@hangindent=\dimen161
)
\c@ContinuedFloat=\count116
)
(/usr/local/texlive/2017/texmf-dist/tex/latex/hyperref/hyperref.sty
Package: hyperref 2017/03/14 v6.85a Hypertext links for LaTeX

(/usr/local/texlive/2017/texmf-dist/tex/generic/oberdiek/hobsub-hyperref.sty
Package: hobsub-hyperref 2016/05/16 v1.14 Bundle oberdiek, subset hyperref (HO)


(/usr/local/texlive/2017/texmf-dist/tex/generic/oberdiek/hobsub-generic.sty
Package: hobsub-generic 2016/05/16 v1.14 Bundle oberdiek, subset generic (HO)
Package: hobsub 2016/05/16 v1.14 Construct package bundles (HO)
Package: infwarerr 2016/05/16 v1.4 Providing info/warning/error messages (HO)
Package: ltxcmds 2016/05/16 v1.23 LaTeX kernel commands for general use (HO)
Package: ifluatex 2016/05/16 v1.4 Provides the ifluatex switch (HO)
Package ifluatex Info: LuaTeX not detected.
Package hobsub Info: Skipping package `ifvtex' (already loaded).
Package: intcalc 2016/05/16 v1.2 Expandable calculations with integers (HO)
Package hobsub Info: Skipping package `ifpdf' (already loaded).
Package: etexcmds 2016/05/16 v1.6 Avoid name clashes with e-TeX commands (HO)
Package etexcmds Info: Could not find \expanded.
(etexcmds)             That can mean that you are not using pdfTeX 1.50 or
(etexcmds)             that some package has redefined \expanded.
(etexcmds)             In the latter case, load this package earlier.
Package: kvsetkeys 2016/05/16 v1.17 Key value parser (HO)
Package: kvdefinekeys 2016/05/16 v1.4 Define keys (HO)
Package: pdftexcmds 2017/03/19 v0.25 Utility functions of pdfTeX for LuaTeX (HO
)
Package pdftexcmds Info: LuaTeX not detected.
Package pdftexcmds Info: pdfTeX >= 1.30 not detected.
Package pdftexcmds Info: \pdf@primitive is available.
Package pdftexcmds Info: \pdf@ifprimitive is available.
Package pdftexcmds Info: \pdfdraftmode not found.
Package: pdfescape 2016/05/16 v1.14 Implements pdfTeX's escape features (HO)
Package: bigintcalc 2016/05/16 v1.4 Expandable calculations on big integers (HO
)
Package: bitset 2016/05/16 v1.2 Handle bit-vector datatype (HO)
Package: uniquecounter 2016/05/16 v1.3 Provide unlimited unique counter (HO)
)
Package hobsub Info: Skipping package `hobsub' (already loaded).
Package: letltxmacro 2016/05/16 v1.5 Let assignment for LaTeX macros (HO)
Package: hopatch 2016/05/16 v1.3 Wrapper for package hooks (HO)
Package: xcolor-patch 2016/05/16 xcolor patch
Package: atveryend 2016/05/16 v1.9 Hooks at the very end of document (HO)
Package atveryend Info: \enddocument detected (standard20110627).
Package: atbegshi 2016/06/09 v1.18 At begin shipout hook (HO)
Package: refcount 2016/05/16 v3.5 Data extraction from label references (HO)
Package: hycolor 2016/05/16 v1.8 Color options for hyperref/bookmark (HO)
)
(/usr/local/texlive/2017/texmf-dist/tex/latex/oberdiek/auxhook.sty
Package: auxhook 2016/05/16 v1.4 Hooks for auxiliary files (HO)
)
(/usr/local/texlive/2017/texmf-dist/tex/latex/oberdiek/kvoptions.sty
Package: kvoptions 2016/05/16 v3.12 Key value format for package options (HO)
)
\@linkdim=\dimen162
\Hy@linkcounter=\count117
\Hy@pagecounter=\count118

(/usr/local/texlive/2017/texmf-dist/tex/latex/hyperref/pd1enc.def
File: pd1enc.def 2017/03/14 v6.85a Hyperref: PDFDocEncoding definition (HO)
Now handling font encoding PD1 ...
... no UTF-8 mapping file for font encoding PD1
)
\Hy@SavedSpaceFactor=\count119

(/usr/local/texlive/2017/texmf-dist/tex/latex/latexconfig/hyperref.cfg
File: hyperref.cfg 2002/06/06 v1.2 hyperref configuration of TeXLive
)
Package hyperref Info: Option `colorlinks' set `true' on input line 4374.
Package hyperref Info: Hyper figures OFF on input line 4498.
Package hyperref Info: Link nesting OFF on input line 4503.
Package hyperref Info: Hyper index ON on input line 4506.
Package hyperref Info: Plain pages OFF on input line 4513.
Package hyperref Info: Backreferencing OFF on input line 4518.
Package hyperref Info: Implicit mode ON; LaTeX internals redefined.
Package hyperref Info: Bookmarks ON on input line 4751.
\c@Hy@tempcnt=\count120

(/usr/local/texlive/2017/texmf-dist/tex/latex/url/url.sty
\Urlmuskip=\muskip11
Package: url 2013/09/16  ver 3.4  Verb mode for urls, etc.
)
LaTeX Info: Redefining \url on input line 5104.
\XeTeXLinkMargin=\dimen163
\Fld@menulength=\count121
\Field@Width=\dimen164
\Fld@charsize=\dimen165
Package hyperref Info: Hyper figures OFF on input line 6358.
Package hyperref Info: Link nesting OFF on input line 6363.
Package hyperref Info: Hyper index ON on input line 6366.
Package hyperref Info: backreferencing OFF on input line 6373.
Package hyperref Info: Link coloring ON on input line 6376.
Package hyperref Info: Link coloring with OCG OFF on input line 6383.
Package hyperref Info: PDF/A mode OFF on input line 6388.
LaTeX Info: Redefining \ref on input line 6428.
LaTeX Info: Redefining \pageref on input line 6432.
\Hy@abspage=\count122
\c@Item=\count123
\c@Hfootnote=\count124
)

Package hyperref Message: Driver: hdvipdfm.

(/usr/local/texlive/2017/texmf-dist/tex/latex/hyperref/hdvipdfm.def
File: hdvipdfm.def 2017/03/14 v6.85a Hyperref driver for dvipdfm
\pdfm@box=\box44
\c@Hy@AnnotLevel=\count125
\HyField@AnnotCount=\count126
\Fld@listcount=\count127
\c@bookmark@seq@number=\count128

(/usr/local/texlive/2017/texmf-dist/tex/latex/oberdiek/rerunfilecheck.sty
Package: rerunfilecheck 2016/05/16 v1.8 Rerun checks for auxiliary files (HO)
Package uniquecounter Info: New unique counter `rerunfilecheck' on input line 2
82.
)
\Hy@SectionHShift=\skip51
)
(/usr/local/texlive/2017/texmf-dist/tex/latex/cite/cite.sty
LaTeX Info: Redefining \cite on input line 302.
LaTeX Info: Redefining \nocite on input line 332.
Package: cite 2015/02/27  v 5.5
LaTeX Info: Redefining \cite on input line 441.
)
(/usr/local/texlive/2017/texmf-dist/tex/latex/fancyhdr/fancyhdr.sty
Package: fancyhdr 2016/09/06 3.8 Extensive control of page headers and footers
\fancy@headwidth=\skip52
\f@ncyO@elh=\skip53
\f@ncyO@erh=\skip54
\f@ncyO@olh=\skip55
\f@ncyO@orh=\skip56
\f@ncyO@elf=\skip57
\f@ncyO@erf=\skip58
\f@ncyO@olf=\skip59
\f@ncyO@orf=\skip60
)
(/usr/local/texlive/2017/texmf-dist/tex/latex/lastpage/lastpage.sty
Package: lastpage 2015/03/29 v1.2m Refers to last page's name (HMM; JPG)
)
(/usr/local/texlive/2017/texmf-dist/tex/latex/titlesec/titlesec.sty
Package: titlesec 2016/03/21 v2.10.2 Sectioning titles
\ttl@box=\box45
\beforetitleunit=\skip61
\aftertitleunit=\skip62
\ttl@plus=\dimen166
\ttl@minus=\dimen167
\ttl@toksa=\toks24
\titlewidth=\dimen168
\titlewidthlast=\dimen169
\titlewidthfirst=\dimen170
)
(/usr/local/texlive/2017/texmf-dist/tex/latex/titlesec/ttlkeys.def
File: ttlkeys.def 2016/03/15
)
(/usr/local/texlive/2017/texmf-dist/tex/latex/titlesec/titletoc.sty
Package: titletoc 2011/12/15 v1.6 TOC entries
\ttl@leftsep=\dimen171
)
(/usr/local/texlive/2017/texmf-dist/tex/latex/enumitem/enumitem.sty
Package: enumitem 2011/09/28 v3.5.2 Customized lists
\labelindent=\skip63
\enit@outerparindent=\dimen172
\enit@toks=\toks25
\enit@inbox=\box46
\enitdp@description=\count129
)
\tocsep=\skip64

(/usr/local/texlive/2017/texmf-dist/tex/latex/lipsum/lipsum.sty
Package: lipsum 2014/07/27 v1.3 150 paragraphs of Lorem Ipsum dummy text
\c@lips@count=\count130
))
(/usr/local/texlive/2017/texmf-dist/tex/latex/microtype/microtype.sty
Package: microtype 2016/05/14 v2.6a Micro-typographical refinements (RS)
\MT@toks=\toks26
\MT@count=\count131
LaTeX Info: Redefining \textls on input line 774.
\MT@outer@kern=\dimen173
LaTeX Info: Redefining \textmicrotypecontext on input line 1310.
\MT@listname@count=\count132


Package microtype Warning: You don't seem to be using pdftex, luatex or xetex.
(microtype)                `microtype' only works with these engines.
(microtype)                I will quit now.

) (/usr/local/texlive/2017/texmf-dist/tex/latex/mhchem/mhchem.sty
Package: mhchem 2017/01/16 v4.06 for typesetting chemical formulae

(/usr/local/texlive/2017/texmf-dist/tex/latex/l3kernel/expl3.sty
Package: expl3 2017/05/13 L3 programming layer (loader) 

(/usr/local/texlive/2017/texmf-dist/tex/latex/l3kernel/expl3-code.tex
Package: expl3 2017/05/13 L3 programming layer (code)
\c_max_int=\count133
\l_tmpa_int=\count134
\l_tmpb_int=\count135
\g_tmpa_int=\count136
\g_tmpb_int=\count137
\g__prg_map_int=\count138
\c_log_iow=\count139
\l_iow_line_count_int=\count140
\l__iow_line_target_int=\count141
\l__iow_one_indent_int=\count142
\l__iow_indent_int=\count143
\c_zero_dim=\dimen174
\c_max_dim=\dimen175
\l_tmpa_dim=\dimen176
\l_tmpb_dim=\dimen177
\g_tmpa_dim=\dimen178
\g_tmpb_dim=\dimen179
\c_zero_skip=\skip65
\c_max_skip=\skip66
\l_tmpa_skip=\skip67
\l_tmpb_skip=\skip68
\g_tmpa_skip=\skip69
\g_tmpb_skip=\skip70
\c_zero_muskip=\muskip12
\c_max_muskip=\muskip13
\l_tmpa_muskip=\muskip14
\l_tmpb_muskip=\muskip15
\g_tmpa_muskip=\muskip16
\g_tmpb_muskip=\muskip17
\l_keys_choice_int=\count144
\c__fp_leading_shift_int=\count145
\c__fp_middle_shift_int=\count146
\c__fp_trailing_shift_int=\count147
\c__fp_big_leading_shift_int=\count148
\c__fp_big_middle_shift_int=\count149
\c__fp_big_trailing_shift_int=\count150
\c__fp_Bigg_leading_shift_int=\count151
\c__fp_Bigg_middle_shift_int=\count152
\c__fp_Bigg_trailing_shift_int=\count153
\c__fp_rand_size_int=\count154
\c__fp_rand_four_int=\count155
\c__fp_rand_eight_int=\count156
\l__sort_length_int=\count157
\l__sort_min_int=\count158
\l__sort_top_int=\count159
\l__sort_max_int=\count160
\l__sort_true_max_int=\count161
\l__sort_block_int=\count162
\l__sort_begin_int=\count163
\l__sort_end_int=\count164
\l__sort_A_int=\count165
\l__sort_B_int=\count166
\l__sort_C_int=\count167
\c_empty_box=\box47
\l_tmpa_box=\box48
\l_tmpb_box=\box49
\g_tmpa_box=\box50
\g_tmpb_box=\box51
\l__box_top_dim=\dimen180
\l__box_bottom_dim=\dimen181
\l__box_left_dim=\dimen182
\l__box_right_dim=\dimen183
\l__box_top_new_dim=\dimen184
\l__box_bottom_new_dim=\dimen185
\l__box_left_new_dim=\dimen186
\l__box_right_new_dim=\dimen187
\l__box_internal_box=\box52
\l__coffin_internal_box=\box53
\l__coffin_internal_dim=\dimen188
\l__coffin_offset_x_dim=\dimen189
\l__coffin_offset_y_dim=\dimen190
\l__coffin_x_dim=\dimen191
\l__coffin_y_dim=\dimen192
\l__coffin_x_prime_dim=\dimen193
\l__coffin_y_prime_dim=\dimen194
\c_empty_coffin=\box54
\l__coffin_aligned_coffin=\box55
\l__coffin_aligned_internal_coffin=\box56
\l_tmpa_coffin=\box57
\l_tmpb_coffin=\box58
\l__coffin_display_coffin=\box59
\l__coffin_display_coord_coffin=\box60
\l__coffin_display_pole_coffin=\box61
\l__coffin_display_offset_dim=\dimen195
\l__coffin_display_x_dim=\dimen196
\l__coffin_display_y_dim=\dimen197
\l__coffin_bounding_shift_dim=\dimen198
\l__coffin_left_corner_dim=\dimen199
\l__coffin_right_corner_dim=\dimen256
\l__coffin_bottom_corner_dim=\dimen257
\l__coffin_top_corner_dim=\dimen258
\l__coffin_scaled_total_height_dim=\dimen259
\l__coffin_scaled_width_dim=\dimen260
)
(/usr/local/texlive/2017/texmf-dist/tex/latex/l3kernel/l3dvipdfmx.def
File: l3dvidpfmx.def 2017/03/18 v L3 Experimental driver: dvipdfmx
\l__driver_tmp_box=\box62
))
(/usr/local/texlive/2017/texmf-dist/tex/latex/l3packages/l3keys2e/l3keys2e.sty
Package: l3keys2e 2017/05/13 LaTeX2e option processing using LaTeX3 keys
) (/usr/local/texlive/2017/texmf-dist/tex/latex/l3experimental/l3str/l3regex.st
y
Package: l3regex 2017/05/13 L3 Experimental regular expressions

(/usr/local/texlive/2017/texmf-dist/tex/latex/l3experimental/l3str/l3tl-build.s
ty
Package: l3tl-build 2017/05/13 L3 Experimental token list construction
\l__tl_build_start_index_int=\count168
\l__tl_build_index_int=\count169
)
(/usr/local/texlive/2017/texmf-dist/tex/latex/l3experimental/l3str/l3tl-analysi
s.sty
Package: l3tl-analysis 2017/05/13 L3 Experimental token list analysis
\l__tl_analysis_normal_int=\count170
\l__tl_analysis_index_int=\count171
\l__tl_analysis_nesting_int=\count172
\l__tl_analysis_type_int=\count173
)
(/usr/local/texlive/2017/texmf-dist/tex/latex/l3experimental/l3str/l3intarray.s
ty
Package: l3intarray 2017/05/13 L3 Experimental low-level arrays of small intege
rs
\g__intarray_font_int=\count174
)
\l__regex_internal_a_int=\count175
\l__regex_internal_b_int=\count176
\l__regex_internal_c_int=\count177
\l__regex_balance_int=\count178
\l__regex_group_level_int=\count179
\l__regex_mode_int=\count180
\c__regex_cs_in_class_mode_int=\count181
\c__regex_cs_mode_int=\count182
\l__regex_catcodes_int=\count183
\l__regex_default_catcodes_int=\count184
\c__regex_catcode_L_int=\count185
\c__regex_catcode_O_int=\count186
\c__regex_catcode_A_int=\count187
\c__regex_all_catcodes_int=\count188
\l__regex_show_lines_int=\count189
\l__regex_min_state_int=\count190
\l__regex_max_state_int=\count191
\l__regex_left_state_int=\count192
\l__regex_right_state_int=\count193
\l__regex_capturing_group_int=\count194
\l__regex_min_pos_int=\count195
\l__regex_max_pos_int=\count196
\l__regex_current_pos_int=\count197
\l__regex_start_pos_int=\count198
\l__regex_success_pos_int=\count199
\l__regex_current_char_int=\count266
\l__regex_current_catcode_int=\count267
\l__regex_last_char_int=\count268
\l__regex_case_changed_char_int=\count269
\l__regex_current_state_int=\count270
\l__regex_step_int=\count271
\l__regex_min_active_int=\count272
\l__regex_max_active_int=\count273
\l__regex_replacement_csnames_int=\count274
\l__regex_match_count_int=\count275
\l__regex_min_submatch_int=\count276
\l__regex_submatch_int=\count277
\l__regex_zeroth_submatch_int=\count278
) (/usr/local/texlive/2017/texmf-dist/tex/latex/chemgreek/chemgreek.sty
(/usr/local/texlive/2017/texmf-dist/tex/latex/l3packages/xparse/xparse.sty
Package: xparse 2017/05/13 L3 Experimental document command parser
\l__xparse_current_arg_int=\count279
\g__xparse_grabber_int=\count280
\l__xparse_m_args_int=\count281
\l__xparse_mandatory_args_int=\count282
\l__xparse_v_nesting_int=\count283
)
Package: chemgreek 2016/12/20 v1.1 interfaceforuprightgreeklettersforuseinchemi
stry (CN)
\l__chemgreek_tmpa_int=\count284
\g__chemgreek_tmpa_int=\count285
.................................................
. LaTeX info: "xparse/define-command"
. 
. Defining command \newchemgreekmapping with sig. 'O{}mm' on line 336.
.................................................
.................................................
. LaTeX info: "xparse/define-command"
. 
. Defining command \renewchemgreekmapping with sig. 'O{}mm' on line 339.
.................................................
.................................................
. LaTeX info: "xparse/define-command"
. 
. Defining command \declarechemgreekmapping with sig. 'O{}mm' on line 342.
.................................................
.................................................
. LaTeX info: "xparse/define-command"
. 
. Defining command \newchemgreekmappingalias with sig. 'mm' on line 347.
.................................................
.................................................
. LaTeX info: "xparse/define-command"
. 
. Defining command \renewchemgreekmappingalias with sig. 'mm' on line 350.
.................................................
.................................................
. LaTeX info: "xparse/define-command"
. 
. Defining command \declarechemgreekmappingalias with sig. 'mm' on line 353.
.................................................
.................................................
. LaTeX info: "xparse/define-command"
. 
. Defining command \changechemgreeksymbol with sig. 'mmmm' on line 383.
.................................................
.................................................
. LaTeX info: "xparse/define-command"
. 
. Defining command \chemgreekmappingsymbol with sig. 'mm' on line 477.
.................................................
.................................................
. LaTeX info: "xparse/define-command"
. 
. Defining command \activatechemgreekmapping with sig. 'sm' on line 486.
.................................................
.................................................
. LaTeX info: "xparse/define-command"
. 
. Defining command \selectchemgreekmapping with sig. 'm' on line 491.
.................................................
)
\l__mhchem_ce_distanceFromLastComma_int=\count286
\__mhchem_arrow_extPgfLength_skip=\skip71
\mhchem@minispace@tmp=\skip72
\mhchem@minibackspace@tmp=\skip73
\mhchem@bondwidth=\skip74
\mhchem@bondheight=\skip75
\mhchem@smallbondwidth@tmpA=\skip76
\mhchem@smallbondwidth@tmpB=\skip77
\mhchem@smallbondwidth=\skip78
\mhchem@bondtmp@minussidebearingleft=\skip79
\mhchem@bondtmp@minussidebearingright=\skip80
\l__mhchem_option_version_int=\count287
\mhchem@option@minusmathsidebearingleft=\dimen261
\mhchem@option@minusmathsidebearingright=\dimen262
\mhchem@option@minustextsidebearingleft=\dimen263
\mhchem@option@minustextsidebearingright=\dimen264
)
(/usr/local/texlive/2017/texmf-dist/tex/latex/siunitx/siunitx.sty
Package: siunitx 2017/05/19 v2.7g A comprehensive (SI) units package

(/usr/local/texlive/2017/texmf-dist/tex/latex/tools/array.sty
Package: array 2016/10/06 v2.4d Tabular extension package (FMi)
\col@sep=\dimen265
\extrarowheight=\dimen266
\NC@list=\toks27
\extratabsurround=\skip81
\backup@length=\skip82
)
\l__siunitx_tmp_box=\box63
\l__siunitx_tmp_dim=\dimen267
\l__siunitx_tmp_int=\count288
\l__siunitx_number_mantissa_length_int=\count289
\l__siunitx_number_uncert_length_int=\count290
\l__siunitx_round_int=\count291
\l__siunitx_process_decimal_int=\count292
\l__siunitx_process_uncertainty_int=\count293
\l__siunitx_process_fixed_int=\count294
\l__siunitx_process_integer_min_int=\count295
\l__siunitx_process_precision_int=\count296
\l__siunitx_group_min_int=\count297
\l__siunitx_angle_marker_box=\box64
\l__siunitx_angle_unit_box=\box65
\l__siunitx_angle_marker_dim=\dimen268
\l__siunitx_angle_unit_dim=\dimen269
\l__siunitx_unit_int=\count298
\l__siunitx_unit_denominator_int=\count299
\l__siunitx_unit_numerator_int=\count300
\l__siunitx_unit_prefix_int=\count301
\l__siunitx_unit_prefix_base_int=\count302
\l__siunitx_unit_prefix_gram_int=\count303
\l__siunitx_number_product_int=\count304
\c__siunitx_one_fill_skip=\skip83
\l__siunitx_table_unit_align_skip=\skip84
\l__siunitx_table_exponent_dim=\dimen270
\l__siunitx_table_integer_dim=\dimen271
\l__siunitx_table_mantissa_dim=\dimen272
\l__siunitx_table_marker_dim=\dimen273
\l__siunitx_table_result_dim=\dimen274
\l__siunitx_table_uncert_dim=\dimen275
\l__siunitx_table_fill_pre_dim=\dimen276
\l__siunitx_table_fill_post_dim=\dimen277
\l__siunitx_table_fill_mid_dim=\dimen278
\l__siunitx_table_pre_box=\box66
\l__siunitx_table_post_box=\box67
\l__siunitx_table_mantissa_box=\box68
\l__siunitx_table_result_box=\box69
\l__siunitx_table_number_align_skip=\skip85
\l__siunitx_table_text_align_skip=\skip86
.................................................
. LaTeX info: "xparse/define-command"
. 
. Defining command \DeclareBinaryPrefix with sig. 'mmm' on line 7251.
.................................................
.................................................
. LaTeX info: "xparse/define-command"
. 
. Defining command \DeclareSIPostPower with sig. 'mm' on line 7254.
.................................................
.................................................
. LaTeX info: "xparse/define-command"
. 
. Defining command \DeclareSIPrefix with sig. 'mmm' on line 7257.
.................................................
.................................................
. LaTeX info: "xparse/define-command"
. 
. Defining command \DeclareSIPrePower with sig. 'mm' on line 7260.
.................................................
.................................................
. LaTeX info: "xparse/define-command"
. 
. Defining command \DeclareSIQualifier with sig. 'mm' on line 7263.
.................................................
.................................................
. LaTeX info: "xparse/define-command"
. 
. Defining command \DeclareSIUnit with sig. 'O{}mm' on line 7266.
.................................................
.................................................
. LaTeX info: "xparse/define-command"
. 
. Defining command \DeclareSIUnitWithOptions with sig. 'mmm' on line 7269.
.................................................
.................................................
. LaTeX info: "xparse/define-command"
. 
. Defining command \ang with sig. 'o>{\SplitArgument {2}{;}}m' on line 7284.
.................................................
.................................................
. LaTeX info: "xparse/define-command"
. 
. Defining command \num with sig. 'om' on line 7293.
.................................................
.................................................
. LaTeX info: "xparse/define-command"
. 
. Defining command \numlist with sig. 'o>{\SplitList {;}}m' on line 7302.
.................................................
.................................................
. LaTeX info: "xparse/define-command"
. 
. Defining command \numrange with sig. 'omm' on line 7311.
.................................................
.................................................
. LaTeX info: "xparse/define-command"
. 
. Defining command \SIlist with sig. 'o>{\SplitList {;}}mm' on line 7323.
.................................................
.................................................
. LaTeX info: "xparse/define-command"
. 
. Defining command \SIrange with sig. 'ommm' on line 7335.
.................................................
.................................................
. LaTeX info: "xparse/define-command"
. 
. Defining command \SI with sig. 'omom' on line 7347.
.................................................
.................................................
. LaTeX info: "xparse/define-command"
. 
. Defining command \sisetup with sig. 'm' on line 7350.
.................................................
.................................................
. LaTeX info: "xparse/define-command"
. 
. Defining command \tablenum with sig. 'om' on line 7365.
.................................................
.................................................
. LaTeX info: "xparse/define-command"
. 
. Defining command \si with sig. 'om' on line 7377.
.................................................
.................................................
. LaTeX info: "xparse/define-command"
. 
. Defining command \numInBookmark with sig. 'om' on line 7424.
.................................................
.................................................
. LaTeX info: "xparse/define-command"
. 
. Defining command \numrangeInBookmark with sig. 'omm' on line 7426.
.................................................
.................................................
. LaTeX info: "xparse/define-command"
. 
. Defining command \SIInBookmark with sig. 'omom' on line 7428.
.................................................
.................................................
. LaTeX info: "xparse/define-command"
. 
. Defining command \SIlistInBookmark with sig. 'omm' on line 7430.
.................................................
.................................................
. LaTeX info: "xparse/define-command"
. 
. Defining command \SIrangeInBookmark with sig. 'ommm' on line 7432.
.................................................
.................................................
. LaTeX info: "xparse/define-command"
. 
. Defining command \siInBookmark with sig. 'om' on line 7433.
.................................................
\g__file_internal_ior=\read1

(/usr/local/texlive/2017/texmf-dist/tex/latex/beamer/translator/translator.sty
Package: translator 2010/06/12 ver 1.10

(/usr/local/texlive/2017/texmf-dist/tex/latex/beamer/translator/translator-lang
uage-mappings.tex))) (/usr/local/texlive/2017/texmf-dist/tex/latex/tools/bm.sty
Package: bm 2017/01/16 v1.2c Bold Symbol Support (DPC/FMi)
LaTeX Info: Redefining \bm on input line 207.
) (./main.aux)
\openout1 = `main.aux'.

LaTeX Font Info:    Checking defaults for OML/cmm/m/it on input line 32.
LaTeX Font Info:    ... okay on input line 32.
LaTeX Font Info:    Checking defaults for T1/cmr/m/n on input line 32.
LaTeX Font Info:    ... okay on input line 32.
LaTeX Font Info:    Checking defaults for OT1/cmr/m/n on input line 32.
LaTeX Font Info:    ... okay on input line 32.
LaTeX Font Info:    Checking defaults for OMS/cmsy/m/n on input line 32.
LaTeX Font Info:    ... okay on input line 32.
LaTeX Font Info:    Checking defaults for OMX/cmex/m/n on input line 32.
LaTeX Font Info:    ... okay on input line 32.
LaTeX Font Info:    Checking defaults for U/cmr/m/n on input line 32.
LaTeX Font Info:    ... okay on input line 32.
LaTeX Font Info:    Checking defaults for JY2/mc/m/n on input line 32.
LaTeX Font Info:    ... okay on input line 32.
LaTeX Font Info:    Checking defaults for JT2/mc/m/n on input line 32.
LaTeX Font Info:    ... okay on input line 32.
LaTeX Font Info:    Checking defaults for PD1/pdf/m/n on input line 32.
LaTeX Font Info:    ... okay on input line 32.
 (I search kanjifont definition file: . . )
(I search font definition file: . . . . . . . )
LaTeX Font Info:    Try loading font information for OT1+ptm on input line 32.

(/usr/local/texlive/2017/texmf-dist/tex/latex/psnfss/ot1ptm.fd
File: ot1ptm.fd 2001/06/04 font definitions for OT1/ptm.
)
*geometry* driver: auto-detecting
*geometry* detected driver: dvips
*geometry* verbose mode - [ preamble ] result:
* driver: dvips
* paper: letterpaper
* layout: <same size as paper>
* layoutoffset:(h,v)=(0.0pt,0.0pt)
* modes: 
* h-part:(L,W,R)=(56.9055pt, 500.484pt, 56.9055pt)
* v-part:(T,H,B)=(64.01869pt, 666.9326pt, 64.01869pt)
* \paperwidth=614.295pt
* \paperheight=794.96999pt
* \textwidth=500.484pt
* \textheight=666.9326pt
* \oddsidemargin=-15.36449pt
* \evensidemargin=-15.36449pt
* \topmargin=-45.2513pt
* \headheight=12.0pt
* \headsep=25.0pt
* \topskip=10.0pt
* \footskip=30.0pt
* \marginparwidth=65.0pt
* \marginparsep=11.0pt
* \columnsep=15.6491pt
* \skip\footins=9.0pt plus 4.0pt minus 2.0pt
* \hoffset=0.0pt
* \voffset=0.0pt
* \mag=1000
* \@twocolumnfalse
* \@twosidefalse
* \@mparswitchfalse
* \@reversemarginfalse
* (1in=72.27pt=25.4mm, 1cm=28.453pt)

Package caption Info: Begin \AtBeginDocument code.
Package caption Info: hyperref package is loaded.
Package caption Info: End \AtBeginDocument code.
\AtBeginShipoutBox=\box70
Package hyperref Info: Link coloring ON on input line 32.
(/usr/local/texlive/2017/texmf-dist/tex/latex/hyperref/nameref.sty
Package: nameref 2016/05/21 v2.44 Cross-referencing by name of section

(/usr/local/texlive/2017/texmf-dist/tex/generic/oberdiek/gettitlestring.sty
Package: gettitlestring 2016/05/16 v1.5 Cleanup title references (HO)
)
\c@section@level=\count305
)
LaTeX Info: Redefining \ref on input line 32.
LaTeX Info: Redefining \pageref on input line 32.
LaTeX Info: Redefining \nameref on input line 32.

(./main.out) (./main.out)
\@outlinefile=\write3
\openout3 = `main.out'.

Package lastpage Info: Please have a look at the pageslts package at
(lastpage)             https://www.ctan.org/pkg/pageslts
(lastpage)             ! on input line 32.
.................................................
. chemgreek info: "mapping-activated"
. 
. Activating mapping `default' on line 32.
.................................................
Now handling font encoding TS1 ...
... processing UTF-8 mapping file for font encoding TS1

(/usr/local/texlive/2017/texmf-dist/tex/latex/base/ts1enc.dfu
File: ts1enc.dfu 2017/01/28 v1.1t UTF-8 support for inputenc
   defining Unicode char U+00A2 (decimal 162)
   defining Unicode char U+00A3 (decimal 163)
   defining Unicode char U+00A4 (decimal 164)
   defining Unicode char U+00A5 (decimal 165)
   defining Unicode char U+00A6 (decimal 166)
   defining Unicode char U+00A7 (decimal 167)
   defining Unicode char U+00A8 (decimal 168)
   defining Unicode char U+00A9 (decimal 169)
   defining Unicode char U+00AA (decimal 170)
   defining Unicode char U+00AC (decimal 172)
   defining Unicode char U+00AE (decimal 174)
   defining Unicode char U+00AF (decimal 175)
   defining Unicode char U+00B0 (decimal 176)
   defining Unicode char U+00B1 (decimal 177)
   defining Unicode char U+00B2 (decimal 178)
   defining Unicode char U+00B3 (decimal 179)
   defining Unicode char U+00B4 (decimal 180)
   defining Unicode char U+00B5 (decimal 181)
   defining Unicode char U+00B6 (decimal 182)
   defining Unicode char U+00B7 (decimal 183)
   defining Unicode char U+00B9 (decimal 185)
   defining Unicode char U+00BA (decimal 186)
   defining Unicode char U+00BC (decimal 188)
   defining Unicode char U+00BD (decimal 189)
   defining Unicode char U+00BE (decimal 190)
   defining Unicode char U+00D7 (decimal 215)
   defining Unicode char U+00F7 (decimal 247)
   defining Unicode char U+0192 (decimal 402)
   defining Unicode char U+02C7 (decimal 711)
   defining Unicode char U+02D8 (decimal 728)
   defining Unicode char U+02DD (decimal 733)
   defining Unicode char U+0E3F (decimal 3647)
   defining Unicode char U+2016 (decimal 8214)
   defining Unicode char U+2020 (decimal 8224)
   defining Unicode char U+2021 (decimal 8225)
   defining Unicode char U+2022 (decimal 8226)
   defining Unicode char U+2030 (decimal 8240)
   defining Unicode char U+2031 (decimal 8241)
   defining Unicode char U+203B (decimal 8251)
   defining Unicode char U+203D (decimal 8253)
   defining Unicode char U+2044 (decimal 8260)
   defining Unicode char U+204E (decimal 8270)
   defining Unicode char U+2052 (decimal 8274)
   defining Unicode char U+20A1 (decimal 8353)
   defining Unicode char U+20A4 (decimal 8356)
   defining Unicode char U+20A6 (decimal 8358)
   defining Unicode char U+20A9 (decimal 8361)
   defining Unicode char U+20AB (decimal 8363)
   defining Unicode char U+20AC (decimal 8364)
   defining Unicode char U+20B1 (decimal 8369)
   defining Unicode char U+2103 (decimal 8451)
   defining Unicode char U+2116 (decimal 8470)
   defining Unicode char U+2117 (decimal 8471)
   defining Unicode char U+211E (decimal 8478)
   defining Unicode char U+2120 (decimal 8480)
   defining Unicode char U+2122 (decimal 8482)
   defining Unicode char U+2126 (decimal 8486)
   defining Unicode char U+2127 (decimal 8487)
   defining Unicode char U+212E (decimal 8494)
   defining Unicode char U+2190 (decimal 8592)
   defining Unicode char U+2191 (decimal 8593)
   defining Unicode char U+2192 (decimal 8594)
   defining Unicode char U+2193 (decimal 8595)
   defining Unicode char U+2329 (decimal 9001)
   defining Unicode char U+232A (decimal 9002)
   defining Unicode char U+2422 (decimal 9250)
   defining Unicode char U+25E6 (decimal 9702)
   defining Unicode char U+25EF (decimal 9711)
   defining Unicode char U+266A (decimal 9834)
)
(/usr/local/texlive/2017/texmf-dist/tex/latex/beamer/translator/dicts/translato
r-basic-dictionary/translator-basic-dictionary-English.dict
Dictionary: translator-basic-dictionary, Language: English 
)
(/usr/local/texlive/2017/texmf-dist/tex/latex/siunitx/siunitx-abbreviations.cfg
File: siunitx-abbreviations.cfg 2017/05/19 v2.7g siunitx: Abbreviated units
)
\c__siunitx_mathsf_int=\count306
LaTeX Font Info:    Try loading font information for OT1+ztmcm on input line 32
.
 (/usr/local/texlive/2017/texmf-dist/tex/latex/psnfss/ot1ztmcm.fd
File: ot1ztmcm.fd 2000/01/03 Fontinst v1.801 font definitions for OT1/ztmcm.
)
LaTeX Font Info:    Try loading font information for OML+ztmcm on input line 32
.

(/usr/local/texlive/2017/texmf-dist/tex/latex/psnfss/omlztmcm.fd
File: omlztmcm.fd 2000/01/03 Fontinst v1.801 font definitions for OML/ztmcm.
)
LaTeX Font Info:    Try loading font information for OMS+ztmcm on input line 32
.

(/usr/local/texlive/2017/texmf-dist/tex/latex/psnfss/omsztmcm.fd
File: omsztmcm.fd 2000/01/03 Fontinst v1.801 font definitions for OMS/ztmcm.
)
LaTeX Font Info:    Try loading font information for OMX+ztmcm on input line 32
.

(/usr/local/texlive/2017/texmf-dist/tex/latex/psnfss/omxztmcm.fd
File: omxztmcm.fd 2000/01/03 Fontinst v1.801 font definitions for OMX/ztmcm.
)
LaTeX Font Info:    Font shape `OT1/ptm/bx/n' in size <10> not available
(Font)              Font shape `OT1/ptm/b/n' tried instead on input line 32.
LaTeX Font Info:    Font shape `OT1/ptm/bx/n' in size <7.4> not available
(Font)              Font shape `OT1/ptm/b/n' tried instead on input line 32.
LaTeX Font Info:    Font shape `OT1/ptm/bx/n' in size <6> not available
(Font)              Font shape `OT1/ptm/b/n' tried instead on input line 32.
\c__siunitx_mathtt_int=\count307

(I search kanjifont definition file: . . ) (I search font definition file: . .
. . . . . )
LaTeX Font Info:    Try loading font information for OT1+phv on input line 36.
 (/usr/local/texlive/2017/texmf-dist/tex/latex/psnfss/ot1phv.fd
File: ot1phv.fd 2001/06/04 scalable font definitions for OT1/phv.
)
LaTeX Font Info:    Font shape `JT2/mc/bx/n' in size <10> not available
(Font)              Font shape `JT2/gt/m/n' tried instead on input line 36.
LaTeX Font Info:    Font shape `JT2/gt/m/n' will be
(Font)              scaled to size 9.6222pt on input line 36.
LaTeX Font Info:    Font shape `JY2/mc/bx/n' in size <10> not available
(Font)              Font shape `JY2/gt/m/n' tried instead on input line 36.
LaTeX Font Info:    Font shape `JY2/gt/m/n' will be
(Font)              scaled to size 9.6222pt on input line 36.
LaTeX Font Info:    Font shape `OT1/phv/bx/n' in size <10> not available
(Font)              Font shape `OT1/phv/b/n' tried instead on input line 36.
LaTeX Font Info:    Font shape `JT2/mc/bx/n' in size <20> not available
(Font)              Font shape `JT2/gt/m/n' tried instead on input line 36.
LaTeX Font Info:    Font shape `JT2/gt/m/n' will be
(Font)              scaled to size 19.24438pt on input line 36.
LaTeX Font Info:    Font shape `JY2/mc/bx/n' in size <20> not available
(Font)              Font shape `JY2/gt/m/n' tried instead on input line 36.
LaTeX Font Info:    Font shape `JY2/gt/m/n' will be
(Font)              scaled to size 19.24438pt on input line 36.
LaTeX Font Info:    Font shape `OT1/phv/bx/n' in size <20> not available
(Font)              Font shape `OT1/phv/b/n' tried instead on input line 36.
LaTeX Font Info:    Font shape `JT2/mc/m/n' will be
(Font)              scaled to size 11.54663pt on input line 36.
LaTeX Font Info:    Font shape `JY2/mc/m/n' will be
(Font)              scaled to size 11.54663pt on input line 36.
LaTeX Font Info:    Font shape `OT1/ptm/bx/n' in size <12> not available
(Font)              Font shape `OT1/ptm/b/n' tried instead on input line 36.
LaTeX Font Info:    Font shape `OT1/ptm/bx/n' in size <9> not available
(Font)              Font shape `OT1/ptm/b/n' tried instead on input line 36.
LaTeX Font Info:    Font shape `OT1/ptm/bx/n' in size <7> not available
(Font)              Font shape `OT1/ptm/b/n' tried instead on input line 36.
LaTeX Font Info:    Font shape `JT2/mc/m/n' will be
(Font)              scaled to size 8.65997pt on input line 36.
LaTeX Font Info:    Font shape `JY2/mc/m/n' will be
(Font)              scaled to size 8.65997pt on input line 36.
LaTeX Font Info:    Font shape `JT2/mc/m/n' will be
(Font)              scaled to size 7.1204pt on input line 36.
LaTeX Font Info:    Font shape `JY2/mc/m/n' will be
(Font)              scaled to size 7.1204pt on input line 36.
LaTeX Font Info:    Font shape `JT2/mc/bx/n' in size <12> not available
(Font)              Font shape `JT2/gt/m/n' tried instead on input line 36.
LaTeX Font Info:    Font shape `JT2/gt/m/n' will be
(Font)              scaled to size 11.54663pt on input line 36.
LaTeX Font Info:    Font shape `JY2/mc/bx/n' in size <12> not available
(Font)              Font shape `JY2/gt/m/n' tried instead on input line 36.
LaTeX Font Info:    Font shape `JY2/gt/m/n' will be
(Font)              scaled to size 11.54663pt on input line 36.
LaTeX Font Info:    Font shape `OT1/phv/bx/n' in size <12> not available
(Font)              Font shape `OT1/phv/b/n' tried instead on input line 36.
LaTeX Font Info:    Font shape `JT2/mc/bx/n' in size <9> not available
(Font)              Font shape `JT2/gt/m/n' tried instead on input line 36.
LaTeX Font Info:    Font shape `JT2/gt/m/n' will be
(Font)              scaled to size 8.65997pt on input line 36.
LaTeX Font Info:    Font shape `JY2/mc/bx/n' in size <9> not available
(Font)              Font shape `JY2/gt/m/n' tried instead on input line 36.
LaTeX Font Info:    Font shape `JY2/gt/m/n' will be
(Font)              scaled to size 8.65997pt on input line 36.
LaTeX Font Info:    Font shape `OT1/phv/bx/n' in size <9> not available
(Font)              Font shape `OT1/phv/b/n' tried instead on input line 36.
LaTeX Font Info:    Font shape `OT1/ptm/bx/n' in size <5> not available
(Font)              Font shape `OT1/ptm/b/n' tried instead on input line 36.
LaTeX Font Info:    Try loading font information for TS1+ptm on input line 36.

(/usr/local/texlive/2017/texmf-dist/tex/latex/psnfss/ts1ptm.fd
File: ts1ptm.fd 2001/06/04 font definitions for TS1/ptm.
)
LaTeX Font Info:    Font shape `JT2/mc/m/n' will be
(Font)              scaled to size 6.73553pt on input line 36.
LaTeX Font Info:    Font shape `JY2/mc/m/n' will be
(Font)              scaled to size 6.73553pt on input line 36.
LaTeX Font Info:    Font shape `JT2/mc/m/n' will be
(Font)              scaled to size 4.8111pt on input line 36.
LaTeX Font Info:    Font shape `JY2/mc/m/n' will be
(Font)              scaled to size 4.8111pt on input line 36.
LaTeX Font Info:    Font shape `JT2/mc/m/n' will be
(Font)              scaled to size 5.77332pt on input line 65.
LaTeX Font Info:    Font shape `JY2/mc/m/n' will be
(Font)              scaled to size 5.77332pt on input line 65.
 [1

]
File: figure1.pdf Graphic file (type pdf)

<figure1.pdf>
File: figure2.pdf Graphic file (type pdf)
 <figure2.pdf> [2] [3]
File: figure3.pdf Graphic file (type pdf)
 <figure3.pdf>
File: figure4.pdf Graphic file (type pdf)
 <figure4.pdf> [4]
File: figureR4.pdf Graphic file (type pdf)

<figureR4.pdf>
File: figure5.pdf Graphic file (type pdf)
 <figure5.pdf> [5]
Underfull \vbox (badness 3758) has occurred while \output is active []

 [6]
[7] [8] (./main.bbl

LaTeX Font Warning: Font shape `JT2/gt/m/it' undefined
(Font)              using `JT2/gt/m/n' instead on input line 13.


LaTeX Font Warning: Font shape `JY2/gt/m/it' undefined
(Font)              using `JY2/gt/m/n' instead on input line 13.

LaTeX Font Info:    Font shape `JT2/gt/m/it' will be
(Font)              scaled to size 9.6222pt on input line 20.
LaTeX Font Info:    Font shape `JY2/gt/m/it' will be
(Font)              scaled to size 9.6222pt on input line 20.
[9]) [10] 
AED: lastpage setting LastPage
[11]
Package atveryend Info: Empty hook `BeforeClearDocument' on input line 425.
Package atveryend Info: Empty hook `AfterLastShipout' on input line 425.
 (./main.aux)
Package atveryend Info: Empty hook `AtVeryEndDocument' on input line 425.
Package atveryend Info: Executing hook `AtEndAfterFileList' on input line 425.
Package rerunfilecheck Info: File `main.out' has not changed.
(rerunfilecheck)             Checksum: 2FBF3D10694682323E0A0CFDB4AA39AE;52.


LaTeX Font Warning: Some font shapes were not available, defaults substituted.

Package atveryend Info: Empty hook `AtVeryVeryEnd' on input line 425.
 ) 
Here is how much of TeX's memory you used:
 21597 strings out of 493649
 402293 string characters out of 6149068
 619349 words of memory out of 5000000
 24937 multiletter control sequences out of 15000+600000
 568448 words of font info for 137 fonts, out of 8000000 for 9000
 929 hyphenation exceptions out of 8191
 43i,17n,45p,10366b,883s stack positions out of 5000i,500n,10000p,200000b,80000s

Output written on main.dvi (11 pages, 83376 bytes).
